# Supplementary material for: Language Usage and Second Language Morphosyntax: Effects of Availability, Reliability, and Formulaicity
Source: Front Psychol. 2021 Apr 29;12:582259. doi: 10.3389/fpsyg.2021.582259 (PMC8116661; doi:10.3389/fpsyg.2021.582259)
Supplement: Supplementary file 3 [file Data_Sheet_2.XLSX]

## Sheet: FULL stumuli
Morpheme	Morpheme Group	Lemma	Lemma Frequency	Word-form	Word-form Frequency (Availability)	Proportion Frequency (Reliability)	4-gram	Exp. 1 sentences	Exp. 2 sentences - high-string freq	low freq 4-gram	Exp. 2 s entence - low-string freq
Past-tense -ed	Top 10 Availability	[WANT]	684153	wanted	145005	0.21	you wanted to be	On Wednesday evening you wanted to be a better person	On Wednesday evening you wanted to be a better person	James wanted to be	On Wednesday evening James wanted to be a better person
		[ASK]	377444	asked	144646	0.38	I asked him if	On Thursday morning I asked him if the journey will ever end	On Thursday morning I asked him if the journey will ever end	Tina asked John if	On Thursday morning Tina asked John if the journey will ever end
		[LOOK]	652141	looked	121996	0.19	he looked at me	On Monday afternoon he looked at me for a long moment	On Monday afternoon he looked at me for a long moment	Rachel looked at Robert	On Monday afternoon Rachel looked at Robert for a long moment
		[START]	288290	started	104610	0.36	I started to get	On Tuesday morning I started to get a little better	On Tuesday morning I started to get a little better	Lori started to get	On Tuesday morning Lori started to get a little better
		[TURN]	287302	turned	97602	0.34	it turned out well	On Thursday evening it turned out well for everybody	On Thursday evening he turned to the professor for help	Michael turned to the	On Thursday evening Michael turned to the professor for help
		[SEEM]	279768	seemed	95393	0.34	it seemed to work	Late Sunday evening it seemed to work for a while at least	Late Sunday evening he seemed to be very nervous at dinner	Jane seemed to be	Late Sunday evening Jane seemed to be very nervous at dinner
		[HAPPEN]	246342	happened	74691	0.3	I happened to be	On Thursday morning I happened to be at home in New York	On Thursday morning I happened to be at home in New York	William happened to be	On Thursday morning William happened to be at home in New York
		[TRY]	385013	tried	68319	0.18	I tried to get	Late Saturday evening I tried to get someone to explain	Late Saturday evening I tried to get someone to explain	Kathy tried to get	Late Saturday evening Kathy tried to get someone to explain
		[CALL]	400571	called	60264	0.15	he called the police	Late Saturday evening he called the police several times	Late Saturday evening he called the police several times	David called the police	Late Saturday evening David called the police several times
		[DIE]	128771	died	55587	0.43	he died in the	Late Tuesday afternoon he died in the nearest hospital	Late Tuesday afternoon he died in the nearest hospital	Christina died in the	Late Tuesday afternoon Christina died in the nearest hospital
	Top 10 Reliability	[REPLY]	20555	replied	15600	0.758939	he replied that the	Late Thursday morning he replied that the school is really good	Late Thursday morning he replied that the school is really good	Richard replied that the	Late Thursday morning Richard replied that the school is really good
		[SHRUG]	13195	shrugged	9826	0.744676	he shrugged his shoulders	On Tuesday evening he shrugged his shoulders against the heavy rain	On Tuesday evening he shrugged his shoulders against the heavy rain	Charles shrugged his shoulders	On Tuesday evening Charles shrugged his shoulders against the heavy rain
		[SIGH]	12318	sighed	9059	0.735428	he sighed in relief	Late Saturday afternoon he sighed in relief at the news	Late Saturday afternoon he sighed in relief at the news	Judy sighed in relief	Late Saturday afternoon Judy sighed in relief at the news
		[MUTTER]	6697	muttered	4827	0.72077	he muttered something about	On Tuesday afternoon he muttered something about animals	On Tuesday afternoon he muttered something about animals	Nicole muttered something about	On Tuesday afternoon Nicole muttered something about animals
		[NOD]	35325	nodded	24578	0.695768	he nodded toward the	Late Thursday afternoon he nodded toward the empty desk	Late Thursday afternoon he nodded toward the empty desk	Kelly nodded toward the	Late Thursday afternoon Kelly nodded toward the empty desk
		[FROWN]	7580	frowned	4849	0.63971	she frowned at him	Late Friday evening she frowned at him across the dinner table	Late Friday evening she frowned at him across the dinner table	Janice frowned at Tom	Late Friday evening Janice frowned at Tom across the dinner table
		[GLANCE]	21483	glanced	13405	0.623982	he glanced over his	Late Tuesday morning he glanced over his shoulder at the crowd	Late Tuesday morning he glanced over his shoulder at the crowd	Daniel glanced over his	Late Tuesday morning Daniel glanced over his shoulder at the crowd
		[GRIN]	9022	grinned	5617	0.622589	he grinned at her	On Thursday evening he grinned at her raising his eyebrows	On Thursday evening he grinned at her raising his eyebrows	Joseph grinned at Paul	On Thursday evening Joseph grinned at Paul raising his eyebrows
		[WHISPER]	19108	whispered	11796	0.617333	I whispered to her	On Wednesday evening I whispered to her and her companion	On Wednesday evening I whispered to her and her companion	Mark whispered to Rose	On Wednesday evening Mark whispered to Rose and her companion
		[PAUSE]	16776	paused	10109	0.602587	he paused to look	Late Monday evening he paused to look at each of the students	Late Monday evening he paused to look at each of the students	Judith paused to look	Late Monday evening Judith paused to look at each of the students
	Bottom 10 Reliability	[BASE]	101071	based	1280	0.0126644	he based his decision	Late Wednesday morning he based his decision on the whole case	Late Wednesday morning he based his decision on the whole case	Edward based his decision	Late Wednesday morning Edward based his decision on the whole case
		[THANK]	119700	thanked	2733	0.0228321	I thanked him for	Late Wednesday evening I thanked him for the lovely flowers	Late Wednesday evening I thanked him for the lovely flowers	Ashley thanked Steven for	Late Wednesday evening Ashley thanked Steven for the lovely flowers
		[REQUIRE]	117896	required	2895	0.0245555	it required the government	On Thursday afternoon it required the government to act	On Thursday afternoon he required the service of all the kids	Joan required the service	On Thursday afternoon Joan required the service of all the kids
		[AFFECT]	54854	affected	1380	0.0251577	it affected me very	Late Saturday evening it affected me very strongly	Late Saturday evening it affected me very strongly	it affected Gloria very	Late Saturday evening it affected Gloria very strongly
		[DETERMINE]	68722	determined	1914	0.0278513	we determined the average	On Friday evening we determined the average number per day	On Friday evening we determined the average number per day	George determined the average	On Friday evening George determined the average number per day
		[PROMOTE]	39279	promoted	1173	0.0298633	he promoted the idea	Late Friday morning he promoted the idea of change	Late Friday morning he promoted the idea of change	Doris promoted the idea	Late Friday morning Doris promoted the idea of change
		[INFLUENCE]	27833	influenced	900	0.0323357	it influenced the way	On Monday afternoon it influenced the way of production	On Monday afternoon it influenced the way of production	Brian influenced the way	On Monday afternoon Brian influenced the way of production
		[OPERATE]	36676	operated	1261	0.0343822	they operated on the	Late Saturday morning they operated on the tall man	Late Saturday morning they operated on the tall man	Teresa operated on the	Late Saturday morning Teresa operated on the tall man
		[ACHIEVE]	44712	achieved	1539	0.0344203	he achieved his goal	On Wednesday afternoon he achieved his goal of coming home	On Wednesday afternoon he achieved his goal of coming home	Anthony achieved his goal	On Wednesday afternoon Anthony achieved his goal of coming home
		[ENSURE]	30507	ensured	1070	0.0350739	he ensured a life	Late Thursday morning he ensured a life for his wife and child	Late Thursday morning he ensured a life for his wife and child	Kevin ensured a life	Late Thursday morning Kevin ensured a life for his wife and child
3rd-person -s	Top 10 Availability	[MAKE]	1133298	makes	126317	0.11146	she makes a lot	On Friday afternoon she makes a lot of people very unhappy	On Friday afternoon she makes a lot of people unhappy	Heather makes a lot	On Friday afternoon Heather makes a lot of people unhappy
		[COME]	822593	comes	108745	0.132198	he comes back to	Late Tuesday afternoon he comes back to the house for dinner	Late Tuesday afternoon he comes back to the house for dinner	Julie comes back to	Late Tuesday afternoon Julie comes back to the house for dinner
		[SEEM]	279768	seems	99514	0.355702	he seems like an	On Sunday morning he seems like an interesting person	On Sunday morning he seems like an interesting person	Alice seems like an	On Sunday morning Alice seems like an interesting person
		[LOOK]	652141	looks	88280	0.135369	he looks like a	Late Tuesday evening he looks like a very nice young man	Late Tuesday evening he looks like a very nice young man	Jason looks like a	Late Tuesday evening Jason looks like a very nice young man
		[GO]	1529968	goes	83986	0.054894	he goes to the	Late Friday afternoon he goes to the nearest shopping mall	Late Friday afternoon he goes to the nearest shopping mall	Matthew goes to the	Late Friday afternoon Matthew goes to the nearest shopping mall
		[TAKE]	882553	takes	82323	0.0932783	she takes a long	On Wednesday morning she takes a long walk down by the river	On Wednesday morning she takes a long walk down by the river	Diane takes a long	On Wednesday morning Diane takes a long walk down by the river
		[WANT]	684153	wants	73956	0.108099	he wants to be	Late Sunday morning he wants to be ready with a good plan	Late Sunday morning he wants to be ready with a good plan	Gary wants to be	Late Sunday morning Gary wants to be ready with a good plan
		[GET]	1317363	gets	72877	0.0553204	he gets a lot	On Tuesday afternoon he gets a lot of praise and much thanks	On Tuesday afternoon he gets a lot of praise and much thanks	Joyce gets a lot	On Tuesday afternoon Joyce gets a lot of praise and much thanks
		[MEAN]	332407	means	68058	0.204743	he means to be	Late Tuesday evening he means to be a better husband to her	Late Tuesday evening he means to be a better husband to her	Tim means to be	Late Tuesday evening Tim means to be a better husband to her
		[KNOW]	1212777	knows	64678	0.0533305	he knows that he	On Saturday morning he knows that he must try hard for the team	On Saturday morning he knows that he must try hard for the team	Scott knows that he	On Saturday morning Scott knows that he must try hard for the team
	Top 10 Reliability	[CONCERN]	10414	concerns	6367	0.611389	it concerns me that	Late Thursday morning it concerns me that nobody ever wins	Late Thursday morning it concerns me that nobody ever wins	it concerns Ann that	Late Thursday morning it concerns Ann that nobody ever wins
		[TIRE]	13699	tires	7275	0.531061	he tires of it	Late Sunday afternoon he tires of it and its bad design	Late Sunday afternoon he tires of it and its bad design	Catherine tires of it	Late Sunday afternoon Catherine tires of it and its bad design
		[DEPEND]	31525	depends	16282	0.516479	it depends on the	On Wednesday afternoon it depends on the situation	On Wednesday afternoon he depends on his friend from work	Eric depends on the	On Wednesday afternoon Eric depends on his friend from work
		[BOAST]	7008	boasts	3321	0.473887	he boasts about the	Late Saturday afternoon he boasts about the car he bought	Late Saturday afternoon he boasts about the car he bought	Stephen boasts about the	Late Saturday afternoon Stephen boasts about the car he bought
		[CREDIT]	7821	credits	3415	0.436645	she credits her mother	Late Wednesday morning she credits her mother for her beauty	Late Wednesday morning she credits her mother for her beauty	Christine credits her mother	Late Wednesday morning Christine credits her mother for her beauty
		[SPECIALIZE]	7649	specializes	3075	0.402013	he specializes in the	On Monday evening he specializes in the latest technique	On Monday evening he specializes in the latest technique	Janet specializes in the	On Monday evening Janet specializes in the latest technique
		[SOUND]	59287	sounds	23592	0.397929	it sounds like a	On Saturday morning it sounds like a clever idea	On Saturday morning he sounds like a real teenager	Andrew sounds like a	On Saturday morning Andrew sounds like a real teenager
		[IMPLY]	14378	implies	5719	0.39776	it implies that the	Late Sunday morning it implies that the story is not true	Late Sunday morning it implies that the story is not true	Carolyn implies that the	Late Sunday morning Carolyn implies that the story is not true
		[CONSIST]	20999	consists	7954	0.37878	it consists of a	On Tuesday morning it consists of a number of small parts	On Tuesday morning it consists of a number of small parts	the iPhone consists of	On Tuesday morning the iPhone consists of a number of small parts
		[REMAIN]	119072	remains	40497	0.340105	it remains to be	On Wednesday morning it remains to be demonstrated	On Wednesday morning he remains a man on a mission	Patrick remains a man	On Wednesday morning Patrick remains a man on a mission
	Bottom 10 Reliability	[BASE]	101071	bases	482	0.00476892	he bases his argument	Late Friday morning he bases his argument on the data	Late Friday morning he bases his argument on the data	Jerry bases his argument	Late Friday morning Jerry bases his argument on the data
		[EXPERIENCE]	45180	experiences	608	0.0134573	he experiences the shame	On Saturday evening he experiences the shame of it	On Saturday evening he experiences the shame of it	Anna experiences the shame	On Saturday evening Anna experiences the shame of it
		[NAME]	61314	names	862	0.0140588	he names his old	Late Saturday afternoon he names his old girlfriend from school	Late Saturday afternoon he names his old girlfriend from school	Peter names his old	Late Saturday afternoon Peter names his old girlfriend from school
		[LEARN]	170997	learns	3076	0.0179886	she learns that she	Late Tuesday morning she learns that she has to work on Christmas	Late Tuesday morning she learns that she has to work on Christmas	Rebecca learns that she	Late Tuesday morning Rebecca learns that she has to work on Christmas
		[FORGET]	58226	forgets	1137	0.0195274	he forgets to eat	On Tuesday afternoon he forgets to eat his ham sandwich	On Tuesday afternoon he forgets to eat his ham sandwich	Douglas forgets to eat	On Tuesday afternoon Douglas forgets to eat his ham sandwich
		[LOCATE]	27034	locates	569	0.0210476	he locates the car	Late Monday morning he locates the car near the bus station	Late Monday morning he locates the car near the bus station	Amanda locates the car	Late Monday morning Amanda locates the car near the bus station
		[BUY]	128795	buys	3686	0.0286191	he buys a ticket	Late Friday evening he buys a ticket for the next opera	Late Friday evening he buys a ticket for the next opera	Kathleen buys a ticket	Late Friday evening Kathleen buys a ticket for the next opera
		[MARRY]	36753	marries	804	0.0218758	he marries a woman	Late Friday afternoon he marries a woman from England	Late Friday afternoon he marries a woman from England	Henry marries a woman	Late Friday afternoon Henry marries a woman from England
		[ASSOCIATE]	41138	associates	936	0.0227527	he associates with the	On Friday morning he associates with the company ideas	On Friday morning he associates with the smart ideas	Amy associates with the	On Friday morning Amy associates with the smart ideas
		[TALK]	304560	talks	7125	0.0233944	he talks about the	On Friday afternoon he talks about the latest developments	On Friday afternoon he talks about the latest developments	Joe talks about the	On Friday afternoon Joe talks about the latest developments
Progressive -ing	Top 10 Availability	[TALK]	304560	talking	115158	0.378113	was talking about the	On Friday afternoon she was talking about the latest news	On Friday afternoon she was talking about the latest news	Carl was talking about	On Friday afternoon Carl was talking about the latest news
		[TRY]	385013	trying	155561	0.404041	I was trying to	On Monday morning I was trying to solve the new problem	On Monday morning I was trying to solve the new problem	Angela was trying to	On Monday morning Angela was trying to solve the new problem
		[LOOK]	652141	looking	151706	0.232628	they are looking for	Late Wednesday afternoon they are looking for a place to stay	Late Wednesday afternoon they are looking for a place to stay	Arthur was looking for	Late Wednesday afternoon Arthur was looking for a place to stay
		[HAVE]	6473770	having	151553	0.0234103	I was having a	On Sunday evening I was having a good conversation	On Sunday evening I was having a good conversation	Shirley was having a	On Sunday evening Shirley was having a good conversation
		[MAKE]	1133298	making	150254	0.132581	he was making a	Late Thursday afternoon he was making a lot of money	Late Thursday afternoon he was making a lot of money	Roger was making a	Late Thursday afternoon Roger was making a lot of money
		[GET]	1317363	getting	149140	0.113211	he is getting a	Late Thursday evening he is getting a lot of extra help	Late Thursday evening he is getting a lot of extra help	Jessica is getting a	Late Thursday evening Jessica is getting a lot of extra help
		[USE]	573093	using	136392	0.237993	they are using the	On Tuesday evening they are using the computer classroom	On Tuesday evening they are using the computer classroom	Melissa is using the	On Tuesday evening Melissa is using the computer classroom
		[COME]	822593	coming	128844	0.156632	it is coming from	Late Wednesday morning it is coming from the back of the room	Late Wednesday morning it is coming from the back of the room	Kimberly is coming from	Late Wednesday morning Kimberly is coming from the back of the room
		[SAY]	2537979	saying	128736	0.0507238	you are saying that	On Monday evening you are saying that people deserve health care	On Monday evening you are saying that people deserve health care	Jack is saying that	On Monday evening Jack is saying that people deserve health care
		[WORK]	424027	working	123015	0.290111	he was working on	On Saturday morning he was working on the new method	On Saturday morning he was working on the new method	Sarah was working on	On Saturday morning Sarah was working on the new method
	Top 10 Reliability	[KID]	6410	kidding	5734	0.89454	I was kidding about	Late Thursday evening I was kidding about his hair and beard	Late Thursday evening I was kidding about his hair and beard	Albert was kidding about	Late Thursday evening Albert was kidding about his hair and beard
		[HIKE]	7623	hiking	4656	0.610783	I was hiking in	On Friday evening I was hiking in the mountains near home	On Friday evening I was hiking in the mountains near home	Laura was hiking in	On Friday evening Laura was hiking in the mountains near home
		[SHOP]	10174	shopping	5973	0.587085	you are shopping for	On Wednesday evening you are shopping for a skirt and a blouse	On Wednesday evening you are shopping for a skirt and a blouse	Justin was shopping for	On Wednesday evening Justin was shopping for a skirt and a blouse
		[RACE]	17773	racing	9524	0.535869	they are racing to	On Thursday evening they are racing to the supermarket	On Thursday evening they are racing to the supermarket	Michelle is racing to	On Thursday evening Michelle is racing to the supermarket
		[CHEAT]	6995	cheating	3660	0.523231	he was cheating on	On Monday evening he was cheating on his lovely girlfriend	On Monday evening he was cheating on his lovely girlfriend	Terry was cheating on	On Monday evening Terry was cheating on his lovely girlfriend
		[COPE]	11437	coping	5819	0.508787	they are coping with	Late Tuesday morning they are coping with sleep loss and disease	Late Tuesday morning they are coping with sleep loss and disease	Sharon is coping with	Late Tuesday morning Sharon is coping with sleep loss and disease
		[DRILL]	7249	drilling	3669	0.506139	he is drilling for oil	Late Wednesday afternoon he is drilling for oil in the desert	Late Wednesday afternoon he is drilling for oil in the desert	Samuel is drilling for oil	Late Wednesday afternoon Samuel is drilling for oil in the desert
		[STAR]	7827	starring	3802	0.485754	he is starring in	Late Friday evening he is starring in the latest Broadway show	Late Friday evening he is starring in the latest Broadway show	Carol is starring in	Late Friday evening Carol is starring in the latest Broadway show
		[SCREAM]	21279	screaming	10169	0.477889	she was screaming a	On Thursday afternoon she was screaming a stream of bad words	On Thursday afternoon she was screaming a stream of bad words	Donna was screaming a	On Thursday afternoon Donna was screaming a stream of bad words
		[SEARCH]	27497	searching	12959	0.471288	they are searching for	Late Wednesday evening they are searching for the way to the camp	Late Wednesday evening they are searching for the way to the camp	Lawrence was searching for	Late Wednesday evening Lawrence was searching for the way to the camp
	Bottom 10 Reliability	[WORRY]	52662	worrying	1907	0.0362121	he was worrying about the	On Sunday afternoon he was worrying about the weather	On Sunday afternoon he was worrying about the weather	Sandra was worrying about the	On Sunday afternoon Sandra was worrying about the weather
		[SEEM]	279768	seeming	1822	0.00651254	she was seeming more	On Tuesday evening she was seeming more calm and composed	On Tuesday evening she was seeming more calm and composed	Nicholas was seeming more	On Tuesday evening Nicholas was seeming more calm and composed
		[NEED]	381408	needing	3933	0.0103118	it is needing to be	Late Sunday afternoon it is needing to be fixed again	On Sunday morning she is needing less coffee than usual	Helen is needing less	On Sunday morning Helen is needing less coffee than usual
		[THANK]	119700	thanking	1239	0.0103509	he was thanking me	On Sunday afternoon he was thanking me for everything	On Sunday afternoon he was thanking me for everything	Roy was thanking Betty	On Sunday afternoon Roy was thanking Betty for everything
		[BE]	20344617	being	338320	0.0166295	it is being used	Late Friday morning it is being used as a rain shelter	Late Friday afternoon he is being held in the office	Benjamin is being held	Late Friday afternoon Benjamin is being held in the office
		[WANT]	684153	wanting	12646	0.0184842	I was wanting to	On Saturday evening I was wanting to buy a new one	On Saturday evening I was wanting to buy a new one	Karen was wanting to	On Saturday evening Karen was wanting to buy a new one
		[HAVE]	6473770	having	151553	0.0234103	I was having a	On Sunday evening I was having a really bad headache	On Sunday evening I was having a really bad headache	Bruce was having a	On Sunday evening Bruce was having a really bad headache
		[MEAN]	332407	meaning	12209	0.0367291	was meaning to send	Late Thursday evening I was meaning to send him a gift card	Late Thursday evening I was meaning to send him a gift card	Nancy was meaning to	Late Thursday evening Nancy was meaning to send him a gift card
		[LOVE]	145748	loving	3828	0.0262645	I was loving it	Late Monday afternoon I was loving it with ice cream and cake	Late Monday afternoon I was loving it with ice cream and cake	Brandon was loving it	Late Monday afternoon Brandon was loving it with ice cream and cake
		[BELIEVE]	228010	believing	6189	0.0271435	we are believing that	On Sunday morning we are believing that there should be enough	On Sunday morning we are believing that there should be enough	Lisa was believing that	On Sunday morning Lisa was believing that there should be enough
Plural -s	Top 10 Availability	[STUDENT]	403121	students	299880	0.743896	the students in the	On Monday he asked about the students in the next building	On Monday he asked about the students in the next building	the top students in	On Monday he asked about the top students in the next building
		[THING]	538736	things	293999	0.54572	the things that we	On Tuesday she wrote about the things that we were concerned about	On Tuesday she wrote about the things that happened in school	the strange things that	On Tuesday she wrote about the usual things that happened in school
		[EYE]	220742	eyes	166692	0.755144	the eyes of his	On Wednesday he talked about the eyes of his loving father	On Wednesday he talked about the eyes of his loving father	the bright eyes of	On Wednesday he talked about the bright eyes of his loving father
		[OTHERS]	148843	others	137523	0.923947	the others in the	On Thursday he knows about the others in the master plan	On Thursday he knows about the others in the master plan	the lucky others in	On Thursday he knows about the lucky others in the master plan
		[PARENT]	157690	parents	132037	0.83732	the parents of her	On Friday she worries about the parents of her son's friend	On Friday she worries about the parents of her son's friend	the rich parents of	On Friday she worries about the rich parents of her son's friend
		[KID]	169784	kids	128407	0.756296	the kids in the	On Saturday he learned about the kids in the old school	On Saturday he learned about the kids in the old school	the smart kids in	On Saturday he learned about the smart kids in the old school
		[PROBLEM]	275366	problems	119899	0.435417	the problems of the	On Sunday she worries about the problems of the poor and sick	On Sunday she learns about the problems of the poor and sick	the common problems of	On Sunday she learns about the common problems of the poor and sick
		[MEMBER]	176305	members	119289	0.676606	the members of the	On Monday she writes about the members of the community	On Monday she writes about the members of the party	the members of	On Monday she writes about the junior members of the party
		[WORD]	208153	words	116346	0.558945	the words of the	On Tuesday he worries about the words of the protest song	On Tuesday he worries about the words of the protest song	the angry words of	On Tuesday he worries about the angry words of the protest song
		[HAND]	292830	hands	112519	0.384247	the hands of the	On Wednesday she learned about the hands of the performer	On Wednesday she learned about the hands of the performer	the strong hands of	On Wednesday she learned about the strong hands of the performer
	Top 10 Reliability	[CLOTHES]	33499	clothes	34554	1.03149	the clothes on the	On Thursday he worries about the clothes on the bedroom floor	On Thursday he worries about the clothes on the bedroom floor	the nice clothes on	On Thursday he worries about the nice clothes on the bedroom floor
		[THANKS]	61768	thanks	61901	1.00215	my thanks for the	On Friday he learned about my thanks for the good harvest	On Friday he talked about the thanks of the community	the special thanks of	On Friday he talked about the special thanks of the community
		[AMERICAN]	93007	americans	87526	0.941069	the americans in the	On Saturday he thinks about the Americans in the war	On Saturday he thinks about the Americans in the war	the old americans in	On Saturday he thinks about the old Americans in the war
		[OFFICIALS]	101305	officials	84107	0.830235	the officials in the	On Sunday he talks about the officials in the White House	On Sunday he talks about the officials in the White House	the key officials in	On Sunday he talks about the key officials in the White House
		[WORKER]	88427	workers	70932	0.802153	the workers who helped	On Monday she asks about the workers who helped at the farm	On Monday she asks about the workers who helped at the farm	the senior workers who	On Monday she asks about the senior workers who helped at the farm
		[VOTER]	38095	voters	32850	0.862318	the voters in the	On Tuesday he wrote about the voters in the last election	On Tuesday he wrote about the voters in the last election	the young voters in	On Tuesday he wrote about the young voters in the last election
		[CHARACTERISTIC]	26811	characters	22917	0.854761	the characters in the	On Wednesday she learns about the characters in the movie	On Wednesday she learns about the characters in the movie	the central characters in	On Wednesday she learns about the central characters in the movie
		[PARTICIPANT]	63352	participants	53547	0.84523	the participants in the	On Thursday he talked about the participants in the play	On Thursday he talked about the participants in the play	the major participants in	On Thursday he talked about the major participants in the play
		[RELATION]	44627	relations	37618	0.842943	the relations between the	On Friday she wondered about the relations between the two	On Friday she thought about the relations between the two	the future relations between	On Friday she thought about the future relations between the two
		[INVESTOR]	27239	investors	22608	0.829986	the investors who bought	On Saturday she talks about the investors who bought stocks	On Saturday she talks about the investors who bought stocks	the foreign investors who	On Saturday she talks about the foreign investors who bought stocks
	Bottom 10 Reliability	[WORLD]	391194	worlds	9777	0.0249927	the worlds of the	On Sunday he heard about the worlds of the imagination	On Sunday he heard about the worlds of the human mind	the secret worlds of	On Sunday he heard about the secret worlds of the human mind
		[PRESIDENT]	329405	presidents	12001	0.0364324	the presidents of the	On Monday she talked about the presidents of the community	On Monday she talked about the presidents of the nation	the great presidents of	On Monday she talked about the great presidents of the nation
		[UNIVERSITY]	185119	universities	15024	0.0811586	the universities of Europe	On Tuesday he thinks about the universities of Europe	On Tuesday he thinks about the universities of Europe	the new universities of	On Tuesday he thinks about the new universities of Europe
		[GOD]	125937	gods	6156	0.0488816	the gods of the	On Wednesday she hears about the gods of the new religion	On Wednesday she hears about the gods of the new religion	the living gods of	On Wednesday she hears about the living gods of the new religion
		[FATHER]	188624	fathers	11703	0.0620441	the fathers of the	On Thursday she knew about the fathers of the fat children	On Thursday she knew about the fathers of the fat children	the real fathers of	On Thursday she knew about the real fathers of the fat children
		[WATER]	221821	waters	14307	0.064498	the waters around the	On Friday he thought about the waters around the island	On Friday he thought about the waters around the island	the clean waters around	On Friday he thought about the clean waters around the island
		[WAR]	213245	wars	14678	0.0688316	the wars in Africa	On Saturday she wonders about the wars in Africa	On Saturday she wonders about the wars in Africa	the long wars in	On Saturday she wonders about the long wars in Africa
		[HUSBAND]	78119	husbands	5722	0.0732472	the securities industry	On Sunday she learns about the securities industry	On Monday she wondered about the husbands in the photo	the other husbands in	On Monday she wondered about the other husbands in the photo
		[USE]	127893	uses	9929	0.0776352	the husbands in the	On Monday she heard about the husbands in the wedding picture	On Tuesday she learned about the uses of this word	the early uses of	On Tuesday she learned about the early uses of this word
		[GOVERNMENT]	246247	governments	21605	0.0877371	the uses of the	On Tuesday she learned about the uses of the material	On Wednesday she asked about the governments of Europe	the local governments of	On Wednesday she asked about the local governments of Europe
